# Supplementary material for: Persistent neuropsychiatric symptoms after COVID-19: a systematic review and meta-analysis
Source: Brain Commun. 2021 Dec 17;4(1):fcab297. doi: 10.1093/braincomms/fcab297 (PMC8833580; doi:10.1093/braincomms/fcab297)
Supplement: fcab297_Supplementary_Data [file fcab297_supplementary_data.zip]

Archive with 4 entries (4 files):
- 006 supplementary_material_legends.docx
- 007 Supplementary figures .pdf
- 008 Supplementary tables .docx
- 009 Table S5. Reasons for excluding studies.pdf
